# Supplementary material for: Hepatic arterial infusion chemotherapy (HAlC) versus sorafenib for hepatocellular carcinoma (HCC) in Barcelona Clinic Liver Cancer (BCLC) B/C: A systematic review and meta-analysis
Source: PLoS One. 2026 Feb 18;21(2):e0342495. doi: 10.1371/journal.pone.0342495 (PMC12915927; doi:10.1371/journal.pone.0342495)
Supplement: S2 File — (XLSX) [file pone.0342495.s002.xlsx]

## Sheet: Sheet1
S2. Quality evaluation of included studies
Study	Type of study	selection					comparability			outcome			score
		1	2	3	4		5	6		7	8	9
Abdelmaksoud 2021	CCS	＋	＋	＋	＋		acd	fghj		＋	＋	－	8
Yang 2017	R	＋	＋	＋	＋		b	fij		＋	＋	＋	8
Hatooka 2016	R	＋	＋	＋	＋		abce	fgij		＋	＋	－	8
Huang 2022	R	＋	＋	＋	＋		abcde	fgij		＋	＋	＋	9
Iwamoto 2021	R	＋	＋	＋	＋		abcd	fghij		＋	＋	－	8
Iwamoto 2022	R	＋	＋	＋	＋		abcd	fghij		＋	＋	－	8
Jeong 2012	R	＋	＋	＋	＋		acde	fghj		＋	＋	－	8
Kawaoka 2015	R	＋	＋	＋	＋		abc	fgij		＋	＋	－	8
Kondo 2015	R	＋	＋	＋	＋		abc	f		＋	＋	－	7
Li 2020	R	＋	＋	＋	＋		abd	fghj		＋	－	－	7
Lyu 2021	RCT	*	*	*	*		abcde	fghij		*	*	*	*
Lyu 2018	R	＋	＋	＋	＋		abcde	fghij		＋	＋	＋	9
Song 2015	R	＋	＋	＋	＋		abcd	fghij		＋	＋	－	8
Zaizen 2021	R	＋	＋	＋	＋		abcd	fgj		＋	＋	－	8
Shiozawa 2015	R	＋	＋	＋	＋		abcd	fj		＋	＋	＋	8
Ahn 2021	R	＋	＋	＋	＋		abcde	fghj		＋	－	＋	8
Ueshima 2020	R	＋	＋	＋	＋		abcd	fgij		＋	－	＋	8
Choi 2018	RCT	*	*	*	*		abcd	fgij		*	*	*	*
Note: R- Retrospective comparative study; CCS - Case-control study；RCT - Randomized controled study; + - Meet the standard; - - Not up to standard; * - Not evaluated; 1. Representativeness of exposed cohort; 2. Selection of non-exposed cohort; 3. Ascertainment of exposure; 4. Outcome of interest was not present at start of study; 5. Study controls for (a) Age, (b) Sex, (c) Etiology, (d) Child-Pug…
